# Supplementary material for: Construction and validation of a novel lysosomal signature for hepatocellular carcinoma prognosis, diagnosis, and therapeutic decision-making
Source: Sci Rep. 2023 Dec 18;13:22624. doi: 10.1038/s41598-023-49985-3 (PMC10730614; doi:10.1038/s41598-023-49985-3)
Supplement: Supplementary file 1 — Supplementary Information. [file 41598_2023_49985_MOESM1_ESM.zip]

Archive with 4 entries (2 files):
- Supplementary  S2/
- Supplementary  S2/lo2-STR/
- Supplementary  S2/lo2-STR/HL-7702[L-02]细胞图谱.pdf
- Supplementary  S2/lo2-STR/HL-7702[L-02]细胞鉴定报告.pdf
