# Supplementary material for: Construction and validation of a novel lysosomal signature for hepatocellular carcinoma prognosis, diagnosis, and therapeutic decision-making
Source: Sci Rep. 2023 Dec 18;13:22624. doi: 10.1038/s41598-023-49985-3 (PMC10730614; doi:10.1038/s41598-023-49985-3)
Supplement: Supplementary file 2 — Supplementary Table S1. [file 41598_2023_49985_MOESM2_ESM.xlsx]

## Sheet: Sheet1
Table S1 The set of lysosome related genes
gene symbol
ACBD5
ACHE
ACKR3
ACR
ACRBP
ADM
ADPRH
ADRB2
AHI1
AKT1
AMBRA1
ANGPT1
ANKRD13A
ANKRD13B
ANKRD13D
ANXA2
AP2A1
AP2A2
AP2B1
AP2M1
AP2S1
AP3B1
AP3D1
AP3M1
AP4M1
APELA
APLN
ARC
ARF1
ARFIP2
ARL8B
ARR3
ARRB1
ARRB2
ATAD1
ATG10
ATG101
ATG12
ATG13
ATG14
ATG16L1
ATG16L2
ATG2A
ATG2B
ATG3
ATG4B
ATG4D
ATG5
ATG7
ATG9A
ATG9B
ATP10B
ATP13A2
ATP2A2
ATP6V0A1
ATP6V0A2
ATP6V0B
ATP6V0C
ATP6V0D1
ATP6V0D2
ATP6V0E1
ATP6V0E2
ATP6V1A
ATP6V1B1
ATP6V1B2
ATP6V1C1
ATP6V1C2
ATP6V1D
ATP6V1E1
ATP6V1E2
ATP6V1G1
ATP6V1G2
ATP6V1H
ATP8B3
ATXN2
AUP1
B4GALT1
BAG3
BECN1
BECN2
BLOC1S1
BLOC1S2
BNIP3
BNIP3L
BORCS5
BORCS6
BORCS7
BORCS8
BSG
C9orf72
CACNG2
CACNG3
CACNG4
CACNG5
CACNG7
CACNG8
CALCOCO2
CALCRL
CALM1
CALR
CALY
CAPN1
CAPNS1
CASP3
CAV1
CAV3
CBL
CCDC136
CD36
CD46
CD63
CD81
CD9
CDC37
CDK5
CDK5R1
CEACAM1
CERS1
CFAP65
CHMP1A
CHMP1B
CHMP2A
CHMP2B
CHMP3
CHMP4A
CHMP4B
CHMP4BP1
CHMP4C
CHMP5
CHMP6
CHMP7
CLEC16A
CLN3
CLTC
CLU
CNTN2
CSF1R
CTSA
CTSD
CXCL8
CXCR1
CXCR2
DCN
DDRGK1
DKK1
DKKL1
DLG4
DNM1
DNM2
DNM3
DRD2
DRD3
DRD4
DTNBP1
EEF1A1
EEF1A2
EFNB2
EGF
EGFR
EHMT2
EI24
ELAPOR1
EMC6
EPG5
EPM2A
EQTN
ERN1
EXOC1
EXOC4
EXOC7
EXOC8
EZR
FAM170B
FCER1G
FEZ1
FEZ2
FLOT1
FLOT2
FMR1
FTH1
FTL
FYCO1
GAA
GABARAP
GABARAPL1
GABARAPL2
GABARAPL3
GAPDH
GBA
GCC2
GFAP
GGA3
GH1
GNAI3
GNLY
GNPTAB
GNPTG
GPSM1
GRB2
GREM1
GRIA1
GRK2
GRK3
GRK4
GRN
GSG1L
GTF2H2
GZMB
GZMH
HDAC10
HDAC6
HEXB
HGS
HIF1A
HMOX1
HPCA
HSP90AA1
HSPA8
HSPB8
HTR1B
HTR2B
HTRA2
HTT
HUWE1
HYAL3
IFT20
IFT88
IKBKG
IL4
ILRUN
INSR
IRGM
ITGB1
ITGB2
ITGB3
IZUMO1
KDR
KLHL3
KXD1
LACRT
LAMP1
LAMP2
LAPTM4B
LAPTM5
LARP1
LDLRAP1
LEPROT
LEPROTL1
LGALS8
LHCGR
LILRB1
LILRB4
LIX1
LIX1L
LMBRD1
LRBA
LRP1
LRPAP1
LRRC8A
LRRC8E
LRRK2
LRRTM1
LRRTM2
LRSAM1
LZTS1
M6PR
MAGI2
MAP1LC3A
MAP1LC3B
MAP1LC3B2
MAP1LC3C
MAP3K7
MAPK3
MAPK8
MCOLN1
MET
MFGE8
MFN2
MFSD8
MIR199A1
MKLN1
MOAP1
MT3
MTM1
MTMR14
MTMR2
MTMR3
MTMR8
MTOR
MVB12A
NAGPA
NBR1
NCOA4
NECAB2
NEDD4
NKG7
NOD1
NOD2
NPC1
NRBP2
NSFL1C
NTF3
NUMB
NUPR1
OGT
OPHN1
OPTN
PACS2
PAFAH1B2
PCSK4
PCSK9
PDGFRA
PGAM5
PHB2
PHF23
PICALM
PICK1
PIK3C2B
PIK3C3
PIK3CA
PIK3R4
PIKFYVE
PINK1
PIP4K2A
PIP4K2B
PIP4K2C
PITHD1
PJVK
PLA1A
PLAA
PLCG2
PLEKHM1
PLK3
POLDIP2
PPP3R1
PPP3R2
PRF1
PRKAA2
PRKACA
PRKCA
PRKCB
PRKN
PSEN1
PTPN23
QSOX1
RAB19
RAB1A
RAB1B
RAB1C
RAB23
RAB31
RAB33B
RAB3GAP1
RAB3GAP2
RAB43
RAB5A
RAB6A
RAB7A
RALA
RALB
RAMP1
RAMP2
RAMP3
RB1CC1
RETREG1
RETREG2
RETREG3
RHEB
RIMOC1
RIN3
RIPK2
RND2
RNF19B
RNF213
RNF31
RNF41
RNF5
RSPO1
RUBCN
RUBCNL
RUFY4
SAG
SCARB2
SCFD1
SCOC
SCRIB
SCYL2
SDCBP
SEC22B
SELE
SERPINA5
SERPINB1
SESN1
SESN2
SESN3
SFRP4
SH3GLB1
SH3GLB2
SH3KBP1
SIRT1
SLC15A4
SLC25A4
SLC25A5
SLC38A9
SLC46A3
SMCP
SMCR8
SMG1
SMURF1
SNAP25
SNAP29
SNAPIN
SNCA
SNF8
SNRNP70
SNX1
SNX14
SNX16
SNX18
SNX30
SNX32
SNX4
SNX5
SNX6
SNX7
SORL1
SORT1
SPAAR
SPACA1
SPACA3
SPACA6
SPATA33
SPG11
SPTLC1
SPTLC2
SQSTM1
SRC
SRGN
STAM
STAM2
STBD1
STING1
STUB1
STX12
STX17
STXBP2
SUPT5H
SYK
SYNPO2
TAFAZZIN
TBC1D12
TBC1D14
TBC1D25
TBC1D5
TBK1
TCIRG1
TECPR1
TEKT3
TEX101
TEX264
TFRC
TIAL1
TIGAR
TMEM106B
TMEM175
TMEM190
TMEM225
TMEM39A
TMEM41B
TMEM50A
TMEM50B
TMEM74
TMEM95
TNP2
TOM1
TOMM7
TP53
TP53INP1
TP53INP2
TRAPPC8
TREX1
TRIM13
TRIP11
TSC1
TSC2
TSG101
UBA5
UBAP1
UBQLN1
UBQLN2
UBQLN4
UBXN2A
UBXN2B
UBXN6
UCHL1
UFC1
UFL1
UFM1
ULK1
ULK2
ULK3
USP30
USP36
UVRAG
VAMP7
VAMP8
VCP
VDAC1
VEGFA
VIPAS39
VMP1
VPS13B
VPS13C
VPS13D
VPS16
VPS25
VPS26A
VPS26B
VPS28
VPS33A
VPS33B
VPS35
VPS36
VPS37A
VPS37B
VPS37C
VPS37D
VPS39
VPS41
VPS4A
VPS4B
VTA1
VTI1A
VTI1B
WAC
WASH3P
WDFY3
WDR24
WDR45
WDR45B
WDR54
WDR81
WIPI1
WIPI2
WNT3A
YOD1
ZFYVE1
ZFYVE16
ZFYVE26
ZPBP
